# Supplementary material for: Health Information Behavior in Parents of Children With Congenital Heart Disease in China: Qualitative Study Through the Lens of Chinese Culture
Source: J Med Internet Res. 2025 Nov 4;27:e80784. doi: 10.2196/80784 (PMC12585002; doi:10.2196/80784)
Supplement: Checklist 1 [file jmir-v27-e80784-s002.xlsx]

## Sheet: Sheet1
			No	Item	Guide Questions/Description	Reported on Page No.
			Domain 1: Research team and reflexivity
			Personal Characteristics
			1	Interviewer/facilitator	Which author/s conducted the interview or focus group?	5
			2	Credentials	What were the researcher’s credentials? E.g. PhD, MD	5
			3	Occupation	What was their occupation at the time of the study?	5
			4	Gender	Was the researcher male or female?	5
			5	Experience and training	What experience or training did the researcher have?	5
			Relationship with participants
			6	Relationship established	Was a relationship established prior to study commencement?	5
			7	Participant knowledge of the interviewer	What did the participants know about the researcher? e.g. personal goals, reasons for doing the research	5
			8	Interviewer characteristics	What characteristics were reported about the interviewer/facilitator? e.g. Bias, assumptions, reasons and interests in the research topic	5
			Domain 2: study design
			Theoretical framework
			9	Methodological orientation and Theory	What methodological orientation was stated to underpin the study? e.g. grounded theory, discourse analysis, ethnography, phenomenology, content analysis	4
			Participant selection
			10	Sampling	How were participants selected? e.g. purposive, convenience, consecutive, snowball	4
			11	Method of approach	How were participants approached? e.g. face-to-face, telephone, mail, email	5
			12	Sample size	How many participants were in the study?	5
			13	Non-participation	How many people refused to participate or dropped out? Reasons?	4
			Setting
			14	Setting of data collection	Where was the data collected? e.g. home, clinic, workplace	5
			15	Presence of non-participants	Was anyone else present besides the participants and researchers?	5
			16	Description of sample	What are the important characteristics of the sample? e.g. demographic data, date	6, 7
			Data collection
			17	Interview guide	Were questions, prompts, guides provided by the authors? Was it pilot tested?	5
			18	Repeat interviews	Were repeat interviews carried out? If yes, how many?	5
			19	Audio/visual recording	Did the research use audio or visual recording to collect the data?	5
			20	Field notes	Were field notes made during and/or after the interview or focus group?	5
			21	Duration	What was the duration of the interviews or focus group?	5
			22	Data saturation	Was data saturation discussed?	5, 6
			23	Transcripts returned	Were transcripts returned to participants for comment and/or correction?	6
			Domain 3: analysis and findings
			Data analysis
			24	Number of data coders	How many data coders coded the data?	5, 6
			25	Description of the coding tree	Did authors provide a description of the coding tree?	6
			26	Derivation of themes	Were themes identified in advance or derived from the data?	5, 6
			27	Software	What software, if applicable, was used to manage the data?	6
			28	Participant checking	Did participants provide feedback on the findings?	6
			Reporting
			29	Quotations presented	Were participant quotations presented to illustrate the themes/findings? Was each quotation identified? e.g. participant number	8-12
			30	Data and findings consistent	Was there consistency between the data presented and the findings?	8-12
			31	Clarity of major themes	Were major themes clearly presented in the findings?	8-12
			32	Clarity of minor themes	Is there a description of diverse cases or discussion of minor themes?	8 -12
